# Supplementary material for: Transcriptomic profiling of purple broccoli reveals light-induced anthocyanin biosynthetic signaling and structural genes
Source: PeerJ. 2020 May 5;8:e8870. doi: 10.7717/peerj.8870 (PMC7207213; doi:10.7717/peerj.8870)
Supplement: Table S2 [file peerj-08-8870-s007.xlsx]

## Sheet: Sheet1
Table S1 GO enrichment analysis for down-regulated DEGs in B53WJ-vs-A53WJ
id	term	category	pval	Enrichment_score	Number of Go annotated DEGs
GO:0009414	response to water deprivation	biological_process	5.30783e-16	2.69595	80
GO:0010200	response to chitin	biological_process	9.77717e-13	3.45367	42
GO:0070413	trehalose metabolism in response to stress	biological_process	8.58568e-12	11.4274	12
GO:0005992	trehalose biosynthetic process	biological_process	7.71732e-11	7.50526	15
GO:0016311	dephosphorylation	biological_process	2.07089e-10	7.65351	14
GO:0009611	response to wounding	biological_process	2.6153e-10	2.4979	55
GO:0009644	response to high light intensity	biological_process	6.49573e-08	3.83385	20
GO:0009835	fruit ripening	biological_process	5.29813e-07	8.98456	7
GO:0009737	response to abscisic acid	biological_process	5.93452e-07	1.83838	69
GO:0048527	lateral root development	biological_process	8.60666e-07	3.54248	18
GO:0005634	nucleus	cellular_component	2.53311e-06	1.18074	524
GO:0031227	intrinsic component of endoplasmic reticulum membrane	cellular_component	6.3813e-06	17.7124	3
GO:0090406	pollen tube	cellular_component	6.30702e-05	3.7847	10
GO:0016363	nuclear matrix	cellular_component	0.000296876	5.27155	5
GO:1990429	peroxisomal importomer complex	cellular_component	0.000720809	5.3674	4
GO:0000326	protein storage vacuole	cellular_component	0.00214038	3.69009	5
GO:0070062	extracellular exosome	cellular_component	0.0026711	4.07182	3
GO:0000329	fungal-type vacuole membrane	cellular_component	0.00274302	4.92011	2
GO:0034245	mitochondrial DNA-directed RNA polymerase complex	cellular_component	0.00274302	4.92011	2
GO:0045335	phagocytic vesicle	cellular_component	0.00338214	4.66116	2
GO:0003700	DNA-binding transcription factor activity	molecular_function	1.76428e-13	1.62226	223
GO:0043565	sequence-specific DNA binding	molecular_function	1.24307e-08	1.68129	120
GO:0004103	choline kinase activity	molecular_function	7.24238e-08	13.6249	6
GO:0050313	sulfur dioxygenase activity	molecular_function	1.31172e-06	22.1405	3
GO:0033188	sphingomyelin synthase activity	molecular_function	2.27846e-06	14.7603	4
GO:0045140	inositol phosphoceramide synthase activity	molecular_function	2.27846e-06	14.7603	4
GO:0047493	ceramide cholinephosphotransferase activity	molecular_function	2.27846e-06	14.7603	4
GO:0052634	C-19 gibberellin 2-beta-dioxygenase activity	molecular_function	9.68575e-06	11.8083	4
GO:0047485	protein N-terminus binding	molecular_function	1.8627e-05	14.7603	3
GO:0008935	1,4-dihydroxy-2-naphthoyl-CoA synthase activity	molecular_function	1.8627e-05	14.7603	3

## Sheet: Sheet2
1	2	3	4	5	6	7	8	9	10	11	12	13	14	15	16	17	18	19	20	21	22	23	24	25	26	27	28	29	30	31	32	33	34	35	36	37	38	39	40	41	42	43	44	45	46	47	48	49	50
assembly12147_1286bp	assembly15527_3399bp	assembly17547_1360bp	assembly17942_560bp	assembly20541_1816bp	assembly20542_1900bp	assembly22820_738bp	assembly22821_715bp	assembly22822_622bp	assembly23415_960bp	assembly24852_1910bp	assembly24854_1494bp	assembly2707_500bp	assembly28240_626bp	assembly29660_1220bp	assembly30093_751bp	assembly31202_1131bp	assembly31203_1066bp	assembly32005_1894bp	assembly32363_1873bp	assembly32578_658bp	assembly33540_2528bp	assembly33541_2293bp	assembly34266_1718bp	assembly34267_2799bp	assembly36140_2083bp	assembly36860_516bp	assembly37573_577bp	assembly41548_746bp	assembly4258_804bp	assembly43272_1437bp	assembly43273_1281bp	assembly46511_877bp	assembly49322_574bp	assembly50510_339bp	assembly50693_444bp	assembly51253_1666bp	assembly53237_1030bp	assembly54509_387bp	assembly54795_658bp	assembly54951_1179bp	assembly55634_2337bp	assembly56040_436bp	assembly56042_2951bp	assembly56518_2239bp	assembly5654_1298bp	assembly56661_1001bp	assembly56802_1995bp	assembly56995_1571bp	assembly58464_384bp
assembly14700_1575bp	assembly20610_755bp	assembly24101_1120bp	assembly24355_1248bp	assembly24856_624bp	assembly29698_1179bp	assembly31223_1415bp	assembly31867_710bp	assembly3186_1785bp	assembly32005_1894bp	assembly39273_1760bp	assembly43272_1437bp	assembly43273_1281bp	assembly44847_1047bp	assembly48649_519bp	assembly49251_538bp	assembly54292_1320bp	assembly54951_1179bp	assembly56040_436bp	assembly56042_2951bp	assembly56995_1571bp	assembly58464_384bp	assembly59118_949bp	assembly60139_497bp	assembly6393_895bp	assembly67115_1364bp	assembly67616_644bp	assembly69359_394bp	assembly70815_2049bp	assembly74518_684bp	assembly76916_1079bp	assembly77239_443bp	assembly81486_1368bp	assembly81487_1389bp	assembly82075_1351bp	assembly8241_1399bp	assembly84331_717bp	assembly84948_879bp	assembly86525_821bp	assembly87096_1237bp	assembly898_1369bp	assembly899_1309bp
assembly30175_2409bp	assembly41651_1748bp	assembly4165_551bp	assembly45027_2315bp	assembly68400_3428bp	assembly68401_3952bp	assembly68402_3840bp	assembly68403_4317bp	assembly75965_1928bp	assembly77212_771bp	assembly80390_1979bp	assembly84543_616bp
assembly30175_2409bp	assembly34121_353bp	assembly34122_1240bp	assembly34123_1140bp	assembly41651_1748bp	assembly4165_551bp	assembly45027_2315bp	assembly68400_3428bp	assembly68401_3952bp	assembly68402_3840bp	assembly68403_4317bp	assembly75965_1928bp	assembly77212_771bp	assembly80390_1979bp	assembly84543_616bp
assembly13_1476bp	assembly26561_1554bp	assembly30175_2409bp	assembly4165_551bp	assembly43844_749bp	assembly45027_2315bp	assembly68400_3428bp	assembly68401_3952bp	assembly68402_3840bp	assembly68403_4317bp	assembly75965_1928bp	assembly77212_771bp	assembly80390_1979bp	assembly84543_616bp
assembly10467_1206bp	assembly15337_1935bp	assembly20541_1816bp	assembly20542_1900bp	assembly23182_1221bp	assembly23183_1315bp	assembly23184_1314bp	assembly23539_2201bp	assembly23810_1590bp	assembly24852_1910bp	assembly24854_1494bp	assembly26176_1928bp	assembly26177_2177bp	assembly26178_2228bp	assembly26180_2148bp	assembly30093_751bp	assembly30785_1187bp	assembly31263_2786bp	assembly3205_1632bp	assembly3206_1725bp	assembly3207_1977bp	assembly3208_1792bp	assembly33035_3100bp	assembly33036_3082bp	assembly3439_1856bp	assembly35729_960bp	assembly37104_950bp	assembly40903_955bp	assembly40904_674bp	assembly41247_1507bp	assembly44409_1817bp	assembly44410_1714bp	assembly44411_1641bp	assembly44412_1733bp	assembly45932_1826bp	assembly45933_2049bp	assembly49025_352bp	assembly4944_4527bp	assembly54951_1179bp	assembly55682_1500bp	assembly56995_1571bp	assembly59118_949bp	assembly63382_701bp	assembly66351_1972bp	assembly6985_733bp	assembly72410_1218bp	assembly74423_386bp	assembly74518_684bp	assembly75153_1511bp	assembly75376_447bp
assembly23460_650bp	assembly23823_971bp	assembly31079_1907bp	assembly31082_1507bp	assembly31083_1431bp	assembly33036_3082bp	assembly40903_955bp	assembly40904_674bp	assembly41034_1249bp	assembly41035_1011bp	assembly44070_2366bp	assembly44073_2131bp	assembly47612_1297bp	assembly49899_1348bp	assembly51093_358bp	assembly54292_1320bp	assembly54951_1179bp	assembly58972_2071bp	assembly74423_386bp	assembly75344_605bp
assembly18344_2150bp	assembly20200_416bp	assembly27849_300bp	assembly3439_1856bp	assembly53974_823bp	assembly65831_559bp	assembly78855_761bp
assembly12147_1286bp	assembly12283_866bp	assembly12461_834bp	assembly15283_2857bp	assembly16242_3221bp	assembly17547_1360bp	assembly23415_960bp	assembly26054_1865bp	assembly26055_1743bp	assembly26176_1928bp	assembly26177_2177bp	assembly26178_2228bp	assembly26180_2148bp	assembly29660_1220bp	assembly29910_1790bp	assembly30785_1187bp	assembly31202_1131bp	assembly31203_1066bp	assembly32276_2041bp	assembly33540_2528bp	assembly33541_2293bp	assembly34001_923bp	assembly34002_444bp	assembly34266_1718bp	assembly34267_2799bp	assembly36140_2083bp	assembly45022_1948bp	assembly45909_616bp	assembly45911_1012bp	assembly51253_1666bp	assembly52899_1660bp	assembly54951_1179bp	assembly56040_436bp	assembly56042_2951bp	assembly56462_3418bp	assembly5654_1298bp	assembly58464_384bp	assembly58972_2071bp	assembly59134_489bp	assembly60139_497bp	assembly6217_965bp	assembly6393_895bp	assembly66123_3296bp	assembly66709_2175bp	assembly67115_1364bp	assembly67594_1320bp	assembly67595_1449bp	assembly68295_910bp	assembly68297_805bp	assembly68473_1659bp
assembly11528_839bp	assembly24551_1367bp	assembly29698_1179bp	assembly30564_919bp	assembly41036_2340bp	assembly42771_933bp	assembly44847_1047bp	assembly48649_519bp	assembly56210_402bp	assembly68473_1659bp	assembly69454_717bp	assembly76027_1426bp	assembly76028_1565bp	assembly83577_429bp	assembly84331_717bp	assembly86525_821bp	assembly87380_1412bp	assembly87381_1335bp
assembly1015_1936bp	assembly11386_1122bp	assembly11520_833bp	assembly11528_839bp	assembly11702_338bp	assembly11730_634bp	assembly11924_1838bp	assembly12119_959bp	assembly12126_1401bp	assembly12147_1286bp	assembly12283_866bp	assembly12461_834bp	assembly12646_1941bp	assembly12832_1585bp	assembly13546_1633bp	assembly13607_2563bp	assembly13656_1094bp	assembly13905_779bp	assembly14077_494bp	assembly1432_626bp	assembly14366_1301bp	assembly14380_2411bp	assembly14409_1923bp	assembly14412_2027bp	assembly14518_1202bp	assembly14798_1188bp	assembly14850_873bp	assembly14853_1194bp	assembly14910_945bp	assembly15452_1110bp	assembly15507_1000bp	assembly15527_3399bp	assembly15785_766bp	assembly15786_845bp	assembly15895_1446bp	assembly16094_351bp	assembly16229_2557bp	assembly16242_3221bp	assembly16321_1579bp	assembly16354_1406bp	assembly16356_1330bp	assembly16448_1916bp	assembly16449_1374bp	assembly16634_354bp	assembly17206_1888bp	assembly17942_560bp	assembly18617_411bp	assembly187_707bp	assembly19389_397bp	assembly19409_1275bp
assembly20867_902bp	assembly25908_3840bp	assembly25911_1211bp
assembly22820_738bp	assembly22821_715bp	assembly22822_622bp	assembly23853_3594bp	assembly30564_919bp	assembly34778_2890bp	assembly41548_746bp	assembly52123_1162bp	assembly64518_1976bp	assembly8366_367bp
assembly31787_755bp	assembly46696_1406bp	assembly46697_1497bp	assembly46698_1582bp	assembly54350_511bp
assembly68914_1598bp	assembly69192_625bp	assembly77363_1420bp	assembly78656_435bp
assembly31263_2786bp	assembly49376_574bp	assembly72451_2106bp	assembly77268_1554bp	assembly9409_402bp
assembly43980_2520bp	assembly48645_1048bp	assembly55634_2337bp	assembly71743_2151bp
assembly20867_902bp	assembly25908_3840bp	assembly25911_1211bp
assembly40923_546bp	assembly52766_571bp	assembly88911_3673bp
assembly50702_557bp	assembly55634_2337bp	assembly71743_2151bp
assembly11386_1122bp	assembly11702_338bp	assembly11730_634bp	assembly11924_1838bp	assembly12119_959bp	assembly12461_834bp	assembly12832_1585bp	assembly13905_779bp	assembly14366_1301bp	assembly15527_3399bp	assembly16321_1579bp	assembly16448_1916bp	assembly16449_1374bp	assembly16634_354bp	assembly1716_365bp	assembly17206_1888bp	assembly17942_560bp	assembly18872_2010bp	assembly19409_1275bp	assembly20200_416bp	assembly21300_377bp	assembly21767_1214bp	assembly23162_1397bp	assembly23163_1729bp	assembly23202_1520bp	assembly23203_1472bp	assembly23222_1160bp	assembly23223_1117bp	assembly23415_960bp	assembly23573_964bp	assembly24095_1324bp	assembly24096_2398bp	assembly24097_1326bp	assembly24101_1120bp	assembly24355_1248bp	assembly24509_1962bp	assembly24542_1683bp	assembly24834_479bp	assembly24852_1910bp	assembly24854_1494bp	assembly24856_624bp	assembly25098_2460bp	assembly25230_1561bp	assembly25247_1677bp	assembly25427_1299bp	assembly25430_2371bp	assembly25472_2562bp	assembly2609_454bp	assembly2707_500bp	assembly27387_448bp
assembly11386_1122bp	assembly12119_959bp	assembly12461_834bp	assembly13905_779bp	assembly16448_1916bp	assembly16449_1374bp	assembly17942_560bp	assembly23202_1520bp	assembly23203_1472bp	assembly23415_960bp	assembly24355_1248bp	assembly24834_479bp	assembly24852_1910bp	assembly24854_1494bp	assembly25098_2460bp	assembly25427_1299bp	assembly25430_2371bp	assembly25916_3336bp	assembly27387_448bp	assembly27685_1773bp	assembly29698_1179bp	assembly29937_1295bp	assembly30093_751bp	assembly30278_1779bp	assembly31202_1131bp	assembly31203_1066bp	assembly31223_1415bp	assembly31831_1514bp	assembly3186_1785bp	assembly3189_1068bp	assembly32005_1894bp	assembly33161_1921bp	assembly34009_322bp	assembly34266_1718bp	assembly34267_2799bp	assembly34418_986bp	assembly35729_960bp	assembly37573_577bp	assembly3925_1560bp	assembly40005_1332bp	assembly41483_534bp	assembly43272_1437bp	assembly43273_1281bp	assembly43358_1389bp	assembly43614_3293bp	assembly44070_2366bp	assembly44073_2131bp	assembly44330_1611bp	assembly44847_1047bp	assembly45476_1477bp
assembly15348_2728bp	assembly15349_2804bp	assembly3205_1632bp	assembly3206_1725bp	assembly3207_1977bp	assembly3208_1792bp
assembly27605_377bp	assembly8068_2407bp	assembly85466_611bp
assembly24055_1673bp	assembly24057_2213bp	assembly24058_2679bp	assembly71350_419bp
assembly24055_1673bp	assembly24057_2213bp	assembly24058_2679bp	assembly71350_419bp
assembly24055_1673bp	assembly24057_2213bp	assembly24058_2679bp	assembly71350_419bp
assembly21394_1065bp	assembly79128_615bp	assembly82433_1451bp	assembly83953_447bp
assembly26368_1876bp	assembly26369_2079bp	assembly26370_331bp
assembly30163_1371bp	assembly45812_1792bp	assembly45815_2332bp
[truncated: 474 more columns]
