# Supplementary material for: Transcriptomic profiling of purple broccoli reveals light-induced anthocyanin biosynthetic signaling and structural genes
Source: PeerJ. 2020 May 5;8:e8870. doi: 10.7717/peerj.8870 (PMC7207213; doi:10.7717/peerj.8870)
Supplement: Table S3 [file peerj-08-8870-s008.xlsx]

## Sheet: Sheet1
Table S1 GO enrichment analysis for down-regulated DEGs in A53WJ-vs-B53CK
id	term	category	pval	Enrichment_score	Number of Go annotated DEGs
GO:0010438	cellular response to sulfur starvation	biological_process	1.70958e-10	12.6384	10
GO:0010025	wax biosynthetic process	biological_process	3.03741e-10	5.50299	19
GO:0047496	vesicle transport along microtubule	biological_process	7.8528e-09	33.3655	4
GO:0019761	glucosinolate biosynthetic process	biological_process	2.74445e-08	6.09201	13
GO:0007018	microtubule-based movement	biological_process	2.9317e-08	3.91002	21
GO:0009625	response to insect	biological_process	4.36538e-08	5.45697	14
GO:0032544	plastid translation	biological_process	1.57622e-07	10.8129	7
GO:0000103	sulfate assimilation	biological_process	2.81236e-07	8.55525	8
GO:0009684	indoleacetic acid biosynthetic process	biological_process	3.87221e-07	11.9162	6
GO:0009416	response to light stimulus	biological_process	4.81434e-07	2.78046	28
GO:0000786	nucleosome	cellular_component	1.53795e-19	8.28424	29
GO:0009570	chloroplast stroma	cellular_component	4.90005e-19	2.58647	104
GO:0009507	chloroplast	cellular_component	5.31209e-15	1.70793	205
GO:0009579	thylakoid	cellular_component	6.24848e-12	3.61394	37
GO:0048046	apoplast	cellular_component	3.28432e-10	2.38098	60
GO:0009941	chloroplast envelope	cellular_component	1.09619e-09	2.17657	68
GO:0009535	chloroplast thylakoid membrane	cellular_component	1.86152e-09	2.41845	53
GO:0009522	photosystem I	cellular_component	7.18623e-09	8.19242	11
GO:0005871	kinesin complex	cellular_component	2.9317e-08	3.91002	21
GO:0000792	heterochromatin	cellular_component	7.81055e-08	18.9577	5
GO:0008574	ATP-dependent microtubule motor activity, plus-end-directed	molecular_function	3.33306e-11	9.85799	13
GO:0046982	protein heterodimerization activity	molecular_function	1.26695e-09	3.75362	27
GO:0047259	glucomannan 4-beta-mannosyltransferase activity	molecular_function	6.41798e-09	10.7246	9
GO:0003777	microtubule motor activity	molecular_function	2.9317e-08	3.91002	21
GO:0080124	pheophytinase activity	molecular_function	4.77262e-07	14.8953	5
GO:0015301	anion:anion antiporter activity	molecular_function	1.03381e-06	7.41455	8
GO:0102336	3-oxo-arachidoyl-CoA synthase activity	molecular_function	1.25798e-06	7.25337	8
GO:0102337	3-oxo-cerotoyl-CoA synthase activity	molecular_function	1.25798e-06	7.25337	8
GO:0102338	3-oxo-lignoceronyl-CoA synthase activity	molecular_function	1.25798e-06	7.25337	8
GO:0102756	very-long-chain 3-ketoacyl-CoA synthase activity	molecular_function	1.25798e-06	7.25337	8
