# Supplementary material for: Transcriptomic profiling of purple broccoli reveals light-induced anthocyanin biosynthetic signaling and structural genes
Source: PeerJ. 2020 May 5;8:e8870. doi: 10.7717/peerj.8870 (PMC7207213; doi:10.7717/peerj.8870)
Supplement: Table S5 [file peerj-08-8870-s010.xlsx]

## Sheet: Sheet1
Table S3 Reads Mapping stats
Samples	Total read pairs	% of mapping reads	# of unique mapping	# of multiple mapping
A53CK_2	21430639	0.854857	14349113	3971009
A53CK-3	18734482	0.821307	12117325	3269427
A53CK-4	17724347	0.813801	11329071	3095012
A53WJ-1	20051752	0.831116	13037544	3627790
A53WJ_2	17953127	0.855256	11853853	3500663
A53WJ-3	17380336	0.827199	11177623	3199377
B53CK-1	9321902	0.810121	5930434	1621434
B53CK_2	27604329	0.855466	18515908	5098650
B53CK-4	17216202	0.826993	11184208	3053463
B53WJ_5	22834949	0.855677	15351787	4187559
B53WJ-6	16105310	0.826085	10500700	2803649
B53WJ-7	18506135	0.828331	12200585	3128616
C53CK-5	22164183	0.82773	14480547	3865411
C53CK_6	19512311	0.854654	13000862	3675416
C53CK-7	20704240	0.818381	13387560	3556388
C53WJ_1	36850583	0.854765	24765942	6732634
C53WJ-2	20310873	0.82153	13138584	3547414
C53WJ-4	18492591	0.823981	12029000	3208547
A53CK, B53CK and C53CK represent samples that were treated under natural light and were sampled at head developmental stages 0d, 7d and 11d, respectively; B53WJ and C53WJ represent flower heads that were 70% shaded using sunshade net at the 0d and were sampled when they developed to 7d and 11d, respectively. A53WJ represent leaves that were 70% shaded using sunshade net at the 0d and were sampled…
