# Supplementary material for: Transcriptomic profiling of purple broccoli reveals light-induced anthocyanin biosynthetic signaling and structural genes
Source: PeerJ. 2020 May 5;8:e8870. doi: 10.7717/peerj.8870 (PMC7207213; doi:10.7717/peerj.8870)
Supplement: Table S10 [file peerj-08-8870-s015.xlsx]

## Sheet: Sheet1
Table S8 co-expressed DEGs in cluster 8
gene_id
assembly10706_791bp
assembly11077_1018bp
assembly1108_3572bp
assembly11171_549bp
assembly11382_424bp
assembly11518_387bp
assembly11582_2537bp
assembly1162_2065bp
assembly11671_634bp
assembly11682_1355bp
assembly12247_992bp
assembly1240_728bp
assembly12615_846bp
assembly12825_532bp
assembly12832_1585bp
assembly12930_787bp
assembly12937_603bp
assembly12980_2593bp
assembly13150_313bp
assembly13175_1274bp
assembly13222_455bp
assembly13374_497bp
assembly133_516bp
assembly13615_933bp
assembly13889_835bp
assembly13903_838bp
assembly13965_716bp
assembly1418_655bp
assembly14365_1797bp
assembly14406_982bp
assembly14458_2253bp
assembly14685_1095bp
assembly14818_1769bp
assembly14849_1327bp
assembly14925_1180bp
assembly14940_1549bp
assembly14962_1455bp
assembly1509_347bp
assembly15129_1392bp
assembly15153_1641bp
assembly1526_571bp
assembly1527_547bp
assembly15348_2728bp
assembly15510_1957bp
assembly15632_1959bp
assembly15768_957bp
assembly16023_1812bp
assembly16205_574bp
assembly16508_3640bp
assembly16509_2646bp
assembly16612_2966bp
assembly17083_358bp
assembly1725_374bp
assembly17310_807bp
assembly17459_499bp
assembly17547_1360bp
assembly17940_420bp
assembly18376_679bp
assembly18617_411bp
assembly18777_557bp
assembly187_707bp
assembly18814_335bp
assembly18832_789bp
assembly1886_6012bp
assembly18892_1240bp
assembly19206_2593bp
assembly19277_880bp
assembly1929_2126bp
assembly19720_925bp
assembly19986_1156bp
assembly2037_1556bp
assembly2039_2288bp
assembly20487_437bp
assembly20499_2309bp
assembly20501_2661bp
assembly20586_1425bp
assembly20612_521bp
assembly20654_2411bp
assembly20785_492bp
assembly20786_1537bp
assembly20965_411bp
assembly2113_693bp
assembly21186_1930bp
assembly21198_811bp
assembly2132_1638bp
assembly21337_3233bp
assembly21528_1828bp
assembly21777_1542bp
assembly22118_476bp
assembly22400_611bp
assembly22715_3566bp
assembly22735_616bp
assembly22917_443bp
assembly23052_2289bp
assembly23102_866bp
assembly23115_1206bp
assembly23233_674bp
assembly23432_439bp
assembly23466_895bp
assembly23480_469bp
assembly23515_3505bp
assembly23522_1172bp
assembly23765_1514bp
assembly23769_310bp
assembly23987_3531bp
assembly24264_580bp
assembly24265_1074bp
assembly24341_2057bp
assembly24552_1270bp
assembly2458_717bp
assembly24618_1940bp
assembly24630_1536bp
assembly2463_2577bp
assembly24777_463bp
assembly24856_624bp
assembly25057_1073bp
assembly25119_922bp
assembly25387_2165bp
assembly25388_656bp
assembly25447_2770bp
assembly25460_2505bp
assembly25563_2072bp
assembly25565_2060bp
assembly25609_4819bp
assembly25901_1347bp
assembly25902_1415bp
assembly26002_2316bp
assembly26006_1886bp
assembly26094_329bp
assembly26121_533bp
assembly26279_1208bp
assembly26424_656bp
assembly26565_1328bp
assembly26575_3159bp
assembly26595_1149bp
assembly26619_2147bp
assembly26640_836bp
assembly2673_500bp
assembly26745_462bp
assembly26773_1357bp
assembly27271_2582bp
assembly27272_637bp
assembly27298_1530bp
assembly27450_637bp
assembly27691_503bp
assembly27693_864bp
assembly27907_665bp
assembly2801_734bp
assembly2802_387bp
assembly2808_361bp
assembly2809_728bp
assembly28262_345bp
assembly28457_1803bp
assembly28639_839bp
assembly29225_371bp
assembly29586_1327bp
assembly2985_523bp
assembly30243_984bp
assembly30402_739bp
assembly30539_509bp
assembly30566_886bp
assembly30700_1014bp
assembly31124_2530bp
assembly31202_1131bp
assembly31255_1221bp
assembly31263_2786bp
assembly31339_802bp
assembly31417_1267bp
assembly31625_1785bp
assembly31739_1799bp
assembly3181_2513bp
assembly31822_346bp
assembly3184_1609bp
assembly3185_724bp
assembly32058_1221bp
assembly32059_353bp
assembly32277_2388bp
assembly32335_2228bp
assembly32426_843bp
assembly3252_1799bp
assembly32740_714bp
assembly3278_4976bp
assembly32965_1564bp
assembly32967_1080bp
assembly33059_1742bp
assembly33062_1574bp
assembly33108_2976bp
assembly33366_1383bp
assembly33384_634bp
assembly33385_603bp
assembly33527_1822bp
assembly33540_2528bp
assembly33541_2293bp
assembly33561_1335bp
assembly33602_2003bp
assembly33654_819bp
assembly33655_637bp
assembly33656_1153bp
assembly33688_874bp
assembly33689_989bp
assembly33867_1320bp
assembly33902_2066bp
assembly33923_1375bp
assembly34012_2866bp
assembly34016_2110bp
assembly34025_1422bp
assembly34036_1961bp
assembly34255_1453bp
assembly34659_2990bp
assembly34660_2309bp
assembly34724_714bp
assembly34742_995bp
assembly35019_2044bp
assembly35380_2983bp
assembly35381_3055bp
assembly35382_1233bp
assembly35384_5389bp
assembly35436_762bp
assembly35720_4211bp
assembly35727_1959bp
assembly36033_2667bp
assembly36054_2044bp
assembly3612_364bp
assembly36343_548bp
assembly36766_337bp
assembly37040_965bp
assembly37054_334bp
assembly37104_950bp
assembly37159_527bp
assembly37602_417bp
assembly37756_421bp
assembly38000_366bp
assembly38086_499bp
assembly3812_1835bp
assembly38181_581bp
assembly38249_415bp
assembly38302_387bp
assembly38305_377bp
assembly38332_310bp
assembly38509_417bp
assembly38520_1062bp
assembly38616_884bp
assembly38795_482bp
assembly39041_525bp
assembly39281_874bp
assembly39318_1704bp
assembly3932_1325bp
assembly3947_464bp
assembly39524_304bp
assembly39603_354bp
assembly39806_359bp
assembly40597_507bp
assembly4076_2939bp
assembly40896_303bp
assembly40904_674bp
assembly41189_1701bp
assembly41324_498bp
assembly41438_344bp
assembly41514_1477bp
assembly41620_307bp
assembly41690_400bp
assembly41914_2137bp
assembly42090_721bp
assembly42334_1404bp
assembly42355_4141bp
assembly42401_6343bp
assembly42475_1425bp
assembly42476_1801bp
assembly42527_2075bp
assembly42594_721bp
assembly42667_2925bp
assembly42762_1007bp
assembly42796_1179bp
assembly42804_1564bp
assembly42806_991bp
assembly42872_2487bp
assembly43018_999bp
assembly43019_525bp
assembly43175_458bp
assembly43230_1777bp
assembly43298_3459bp
assembly43700_679bp
assembly43858_962bp
assembly44079_603bp
assembly44330_1611bp
assembly44399_1894bp
assembly445_339bp
assembly44642_674bp
assembly44700_851bp
assembly44793_1607bp
assembly44822_1111bp
assembly44959_1442bp
assembly45092_920bp
assembly45378_827bp
assembly45595_2255bp
assembly45596_613bp
assembly45662_1972bp
assembly45774_2390bp
assembly45877_1604bp
assembly45878_1582bp
assembly46043_2043bp
assembly46088_2818bp
assembly46220_2826bp
assembly46221_2806bp
assembly46404_740bp
assembly46553_722bp
assembly46582_1236bp
assembly46583_2080bp
assembly46584_624bp
assembly46636_1275bp
assembly46853_559bp
assembly47240_1584bp
assembly47315_521bp
assembly47541_1578bp
assembly47869_827bp
assembly47903_680bp
assembly47905_856bp
assembly4798_1245bp
assembly4846_3117bp
assembly4848_755bp
assembly49106_1906bp
assembly49110_1695bp
assembly49175_453bp
assembly4922_1894bp
assembly49402_350bp
assembly49911_513bp
assembly49949_497bp
assembly50142_456bp
assembly5025_1979bp
assembly50311_327bp
assembly5052_868bp
assembly5053_944bp
assembly50679_1452bp
assembly5067_487bp
assembly5069_519bp
assembly51019_436bp
assembly5120_948bp
assembly51294_1438bp
assembly51323_1741bp
assembly5132_819bp
assembly51354_502bp
assembly51373_312bp
assembly5146_1014bp
assembly51624_603bp
assembly5171_1379bp
assembly51977_352bp
assembly51990_1559bp
assembly52091_1249bp
assembly52384_1393bp
assembly52449_1155bp
assembly5262_1686bp
assembly52688_1116bp
assembly53002_1140bp
assembly5302_714bp
assembly53442_734bp
assembly53523_680bp
assembly53527_623bp
assembly5356_1101bp
assembly53613_2114bp
assembly5375_827bp
assembly5376_655bp
assembly53787_1060bp
assembly54036_656bp
assembly54056_1188bp
assembly54079_1323bp
assembly54690_451bp
assembly55088_4133bp
assembly55153_1698bp
assembly55369_1755bp
assembly55385_875bp
assembly55434_1191bp
assembly55444_1829bp
assembly55702_894bp
assembly55792_975bp
assembly55859_1677bp
assembly56026_3566bp
assembly56231_1393bp
assembly56307_320bp
assembly56324_535bp
assembly56364_1539bp
assembly56453_3319bp
assembly56467_1015bp
assembly56468_948bp
assembly56553_448bp
assembly56557_663bp
assembly56558_563bp
assembly56560_418bp
assembly5665_1386bp
assembly56928_2130bp
assembly56929_2217bp
assembly57012_1095bp
assembly57076_2008bp
assembly57077_2071bp
assembly57140_1358bp
assembly57487_381bp
assembly57534_1528bp
assembly57718_598bp
assembly59150_321bp
assembly59733_2575bp
assembly59942_1307bp
assembly60028_1167bp
assembly60591_1110bp
assembly60645_972bp
assembly6090_329bp
assembly61307_789bp
assembly61390_2033bp
assembly61835_459bp
assembly62143_598bp
assembly62182_1391bp
assembly62546_362bp
assembly62549_610bp
assembly62577_820bp
assembly63107_623bp
assembly63108_529bp
assembly6314_657bp
assembly6315_627bp
assembly63219_735bp
assembly63459_2557bp
assembly63567_726bp
assembly63570_1167bp
assembly63684_776bp
assembly63944_2367bp
assembly64027_323bp
assembly64077_997bp
assembly64078_1244bp
assembly64310_1979bp
assembly6468_342bp
assembly64787_798bp
assembly65211_2351bp
assembly65288_382bp
assembly65486_746bp
assembly65631_2133bp
assembly65952_683bp
assembly65953_693bp
assembly66089_1835bp
assembly66174_936bp
assembly66200_1847bp
assembly662_1398bp
assembly66422_2198bp
assembly66488_1218bp
assembly66495_1163bp
assembly66639_408bp
assembly66811_2406bp
assembly66864_2166bp
assembly67205_570bp
assembly67208_391bp
assembly67239_3458bp
assembly67418_1055bp
assembly67419_868bp
assembly67473_1955bp
assembly67504_452bp
assembly67535_541bp
assembly67771_1988bp
assembly67841_2242bp
assembly67850_685bp
assembly67857_1309bp
assembly68167_1953bp
assembly68261_1774bp
assembly68262_609bp
assembly68266_1306bp
assembly68562_1881bp
assembly68593_1010bp
assembly68649_1899bp
assembly68675_1277bp
assembly68901_901bp
assembly68902_766bp
assembly68939_1205bp
assembly69039_2726bp
assembly69175_1870bp
assembly69295_552bp
assembly69756_866bp
assembly69823_626bp
assembly69910_310bp
assembly7021_1923bp
assembly70264_443bp
assembly70299_636bp
assembly70326_416bp
assembly70382_396bp
assembly70543_523bp
assembly7065_1388bp
assembly7071_845bp
assembly71049_1838bp
assembly71669_2170bp
assembly71722_2838bp
assembly7173_1162bp
assembly71837_474bp
assembly71937_465bp
assembly72340_1943bp
assembly72485_993bp
assembly72516_640bp
assembly72676_1233bp
assembly73457_1246bp
assembly73589_605bp
assembly73615_436bp
assembly73654_894bp
assembly73992_611bp
assembly74102_493bp
assembly74175_553bp
assembly74446_1567bp
assembly74449_812bp
assembly74563_1893bp
assembly74564_1998bp
assembly74623_825bp
assembly74769_427bp
assembly74874_563bp
assembly74999_592bp
assembly75093_1160bp
assembly75145_1601bp
assembly75226_1625bp
assembly7532_346bp
assembly75378_1888bp
assembly75562_1107bp
assembly75633_511bp
assembly75648_1981bp
assembly75743_1305bp
assembly75889_468bp
assembly75996_719bp
assembly7603_332bp
assembly76138_1260bp
assembly76198_580bp
assembly76364_1997bp
assembly76610_331bp
assembly76864_899bp
assembly76924_456bp
assembly76946_1191bp
assembly77239_443bp
assembly77279_3353bp
assembly77352_2686bp
assembly77522_3420bp
assembly77538_942bp
assembly77799_460bp
assembly78065_452bp
assembly78151_354bp
assembly78516_691bp
assembly7864_918bp
assembly78875_1332bp
assembly7911_356bp
assembly79226_373bp
assembly79355_1294bp
assembly79729_1112bp
assembly79787_1126bp
assembly80051_878bp
assembly80132_613bp
assembly80285_846bp
assembly80401_348bp
assembly80544_572bp
assembly80832_924bp
assembly80952_2693bp
assembly81013_307bp
assembly8102_712bp
assembly81475_619bp
assembly81496_2667bp
assembly81509_1633bp
assembly81510_1713bp
assembly81581_1046bp
assembly81764_803bp
assembly81778_1479bp
assembly817_1161bp
assembly8183_790bp
assembly8184_766bp
assembly81879_1292bp
assembly82191_1641bp
assembly82214_691bp
assembly82325_1671bp
assembly82326_1683bp
assembly82327_1430bp
assembly82428_2271bp
assembly82429_2129bp
assembly82509_2330bp
assembly82780_1111bp
assembly82831_1702bp
assembly82855_1207bp
assembly82970_4615bp
assembly83058_1991bp
assembly83072_1823bp
assembly83377_663bp
assembly83380_1321bp
assembly83381_874bp
assembly83499_2881bp
assembly83560_2078bp
assembly83568_2452bp
assembly83621_1452bp
assembly83827_918bp
assembly8427_640bp
assembly84446_357bp
assembly84625_428bp
assembly84757_325bp
assembly8477_610bp
assembly84812_359bp
assembly8482_585bp
assembly84845_441bp
assembly84875_624bp
assembly85159_842bp
assembly85191_630bp
assembly85267_528bp
assembly85346_1216bp
assembly85598_405bp
assembly85603_1603bp
assembly86160_988bp
assembly86192_549bp
assembly86195_976bp
assembly86197_608bp
assembly86281_3355bp
assembly86305_1360bp
assembly86334_1887bp
assembly86515_1352bp
assembly86516_673bp
assembly86571_700bp
assembly86694_1154bp
assembly86731_1327bp
assembly86791_627bp
assembly8687_435bp
assembly8688_446bp
assembly8689_861bp
assembly87127_367bp
assembly87423_802bp
assembly87481_372bp
assembly87524_1771bp
assembly87670_775bp
assembly87675_766bp
assembly87832_2104bp
assembly87944_1125bp
assembly87995_1775bp
assembly88024_2734bp
assembly88221_3614bp
assembly88319_3730bp
assembly88464_358bp
assembly88480_379bp
assembly88734_1069bp
assembly88825_1578bp
assembly88937_1835bp
assembly89013_2042bp
assembly89060_470bp
assembly89372_437bp
assembly89421_576bp
assembly89553_337bp
assembly89590_1350bp
assembly89725_338bp
assembly89977_426bp
assembly90055_487bp
assembly9077_746bp
assembly9174_1594bp
assembly9193_1701bp
assembly9206_2126bp
assembly9220_655bp
assembly9350_577bp
assembly9392_520bp
assembly9475_1189bp
assembly9613_2226bp
assembly9655_1809bp
